# Supplementary material for: In silico and biological survey of transcription-associated proteins implicated in the transcriptional machinery during the erythrocytic development of Plasmodium falciparum
Source: BMC Genomics. 2010 Jan 15;11:34. doi: 10.1186/1471-2164-11-34 (PMC2821373; doi:10.1186/1471-2164-11-34)
Supplement: Additional file 1 — Detailed directory of Plasmodium AP with a non exhaustive list of molecular reports. [file 1471-2164-11-34-S1.XLS]

## Sheet: reference_biblio
1 coulson
2 callebaut
3 balaji
Vaquero-Bischoff +

## Sheet: synthese
classes	sub-classes	protein complexes	functional domain families in PFAM	gene ID	MW	pI	annotation	annotations ref.	molecular ref.
I. General Transcription Factors	1. Polymerase core subunit	polII	DNA_RNApol_7kD	MAL13P1.213	6746	8.32	RNA POLYMERASE I/II/III::Rbp-12	1
I. General Transcription Factors	1. Polymerase core subunit	polII	RNA_pol_N	PF07_0027	8241	8.36	RNA POLYMERASE I/II/III::Rpb-10 [ABC10-beta]	1
I. General Transcription Factors	1. Polymerase core subunit	polII	RNA_pol_Rpb5_C	PF13_0341	24154	9.54	RNA POLYMERASE I/II/III::Rpb-5	1
I. General Transcription Factors	1. Polymerase core subunit	polII	RNA_pol_Rpb6	PFC0155c	19106	3.93	RNA POLYMERASE I/II/III::Rpb-6	1
I. General Transcription Factors	1. Polymerase core subunit	polII	RNA_pol_Rpb8	PFL0665c	16899	4.78	RNA POLYMERASE I/II/III::Rpb-8	1
I. General Transcription Factors	1. Polymerase core subunit	polII	RNA_pol_Rpb1_1	PFC0805w	278679	5.25	RNA POLYMERASE II::Rpb-1	1
I. General Transcription Factors	1. Polymerase core subunit	polII		PF13_0023	14126	8.45	RNA POLYMERASE II::Rpb-11	1
I. General Transcription Factors	1. Polymerase core subunit	polII	RNA_pol_Rpb2_6	PFB0715w	154731	7.74	RNA POLYMERASE II::Rpb-2	1
I. General Transcription Factors	1. Polymerase core subunit	polII	RNA_pol_A_bac	PFI1130c	38346	6.45	RNA POLYMERASE II::Rpb-3	1
I. General Transcription Factors	1. Polymerase core subunit	polII	RNA_pol_Rpb4	PFB0245c	15114	6.51	RNA POLYMERASE II::Rpb-4	1
I. General Transcription Factors	1. Polymerase core subunit	polII	RNA_pol_Rpb7_N	PF10_0269	20341	7.91	RNA POLYMERASE II::Rpb-7	1
I. General Transcription Factors	1. Polymerase core subunit	polII	RNA_POL_M_15KD	PFA0505c	29688	4.41	RNA POLYMERASE II::Rpb-9	1
I. General Transcription Factors	2. Polymerase accessories	polII	MED7	PF08_0037	28198	9.29	RNA polymerase II mediator complex protein MED7	5
I. General Transcription Factors	2. Polymerase accessories	polII	SOH1	PF14_0718	16606	8.66	RNA polymerase II-associated factor SOH1	1
I. General Transcription Factors	3. General coactivators involved in initiation	CCAAT Box-binding complex		PF13_0043	17619	4.43	CCAAT Box-binding complex::CBF-C/NF-Y-A	1
I. General Transcription Factors	3. General coactivators involved in initiation	CCAAT Box-binding complex	CBFD_NFYB_HMF	PF11_0477	150984	4.35	CCAAT Box-binding complex::CBF-C/NF-Y-B	1
I. General Transcription Factors	3. General coactivators involved in initiation	CCAAT Box-binding complex	CBFD_NFYB_HMF	PF14_0374	123267	8.1	CCAAT Box-binding complex::CBF-C/NF-Y-C	1
I. General Transcription Factors	3. General coactivators involved in initiation	TFIIA		MAL7P1.78	22823	4.48	TFIIA::TFIIA alpha	2
I. General Transcription Factors	3. General coactivators involved in initiation	TFIIA		PFI1630c	19361	9.9	TFIIA::TFIIA gamma	2
I. General Transcription Factors	3. General coactivators involved in initiation	TFIIA		PFL2435w	21277	7.37	TFIIA::TFIIA gamma	2
I. General Transcription Factors	3. General coactivators involved in initiation	TFIIB	TFIIB_Zn_Ribbon	PFA0525w	42003	9.73	TFIIB::TFIIB	1, 2	Buendia-Orozco et al. 2005
I. General Transcription Factors	3. General coactivators involved in initiation	TFIIB		PFE0415w	42410	4.64	TFIIB::TFIIB-like	1
I. General Transcription Factors	3. General coactivators involved in initiation	TFIID	Bromo	PFL1645w	466020	8.56	TFIID::TAF1	1, 2
I. General Transcription Factors	3. General coactivators involved in initiation	TFIID		MAL7P1.134	404163	8.75	TFIID::TAF2	2
I. General Transcription Factors	3. General coactivators involved in initiation	TFIID		PFI1425w	46799	5.63	TFIID::TAF7	2
I. General Transcription Factors	3. General coactivators involved in initiation	TFIID	TBP	PFE0305w	38158	6.94	TFIID::TBP	1, 2	McAndrew et al. 1993; Buendia-Orozco et al. 2005; Ruvalcaba-Salazar et al. 2005; Denissov et al. 2007; Gopalakrishnan et al. 2009
I. General Transcription Factors	3. General coactivators involved in initiation	TFIID	TBP	PF14_0267	41978	9.71	TFIID::TBP-like	1
I. General Transcription Factors	3. General coactivators involved in initiation	TFIID/SAGA		PFE1110w	13634	4.55	TFIID/SAGA::TAF10	2
I. General Transcription Factors	3. General coactivators involved in initiation	TFIIE	TFIIE_alpha	MAL7P1.86	47848	6.98	TFIIE::TFIIE alpha	1, 2	Gopalakrishnan et al. 2009
I. General Transcription Factors	3. General coactivators involved in initiation	TFIIE		MAL13P1.360	63160	10.1	TFIIE::TFIIE beta	2
I. General Transcription Factors	3. General coactivators involved in initiation	TFIIH		PFC1055w	80638	5.45	TFIIH core p62/TFB1	2
I. General Transcription Factors	3. General coactivators involved in initiation	TFIIH	Tbf5	PF14_0398	7855	4.37	TFIIH core TFB5	2
I. General Transcription Factors	3. General coactivators involved in initiation	TFIIH	Cyclin_N	PF13_0022	31144	8.68	TFIIH::cyclin K	1
I. General Transcription Factors	3. General coactivators involved in initiation	TFIIH	zf-C3HC4	PFE0610c	31307	7.41	TFIIH::MAT1	1, 2
I. General Transcription Factors	3. General coactivators involved in initiation	TFIIH		PF13_0279	38320	7.83	TFIIH::p34	1, 2
I. General Transcription Factors	3. General coactivators involved in initiation	TFIIH	Ssl1/C1_4	MAL13P1.76	45986	6.55	TFIIH::p44	1, 2
I. General Transcription Factors	3. General coactivators involved in initiation	TFIIH		PFL2125c	111871	4.84	TFIIH::p52	1, 2
I. General Transcription Factors	3. General coactivators involved in initiation	TFIIH		PF10_0369	102877	9.77	TFIIH::XPB	1, 2
I. General Transcription Factors	3. General coactivators involved in initiation	TFIIH	DEAD_2	PFI1650w	122840	6.24	TFIIH::XPD	1, 2
I. General Transcription Factors	4. General coactivators involved in initiation and elongation	TFIIF		PF11_0458	36669	10.01	TFIIF::TFIIF beta	2
I. General Transcription Factors	4. General coactivators involved in initiation and elongation	CCR4-NOT complex	CAF1	MAL8P1.104	200215	7.44	CCR4-NOT complex::CAF1	1
I. General Transcription Factors	4. General coactivators involved in initiation and elongation	CCR4-NOT complex		PFE0375w	73425	4.88	CCR4-NOT complex::CAF40	5
I. General Transcription Factors	4. General coactivators involved in initiation and elongation	CCR4-NOT complex		PFA0350w	42846	7.41	CCR4-NOT complex::CCR4	1
I. General Transcription Factors	4. General coactivators involved in initiation and elongation	CCR4-NOT complex		PFC0850c	108308	9.12	CCR4-NOT complex::CCR4	1
I. General Transcription Factors	4. General coactivators involved in initiation and elongation	CCR4-NOT complex		PFE0980c	289415	7.97	CCR4-NOT complex::CCR4	1
I. General Transcription Factors	4. General coactivators involved in initiation and elongation	CCR4-NOT complex	Not1	PF11_0049	391947	7.04	CCR4-NOT complex::NOT1	1
I. General Transcription Factors	4. General coactivators involved in initiation and elongation	CCR4-NOT complex	Not1	PF14_0170	519832	7.26	CCR4-NOT complex::NOT1	1
I. General Transcription Factors	4. General coactivators involved in initiation and elongation	CCR4-NOT complex	NOT2_3_5	PF11_0297	65783	5.61	CCR4-NOT complex::NOT2	1
I. General Transcription Factors	4. General coactivators involved in initiation and elongation	CCR4-NOT complex	NOT2_3_5	PF10_0062	21310	9.73	CCR4-NOT complex::NOT3/NOT5	1
I. General Transcription Factors	4. General coactivators involved in initiation and elongation	CCR4-NOT complex		PFL1705w	194676	7.87	CCR4-NOT complex::NOT4	1
I. General Transcription Factors	4. General coactivators involved in initiation and elongation			PF14_0241	19394	9.58	General transcription factor BTF3	1
I. General Transcription Factors	4. General coactivators involved in initiation and elongation		MBF1	PF11_0293	15525	10.61	Transcriptional co-activator MBF1	1
I. General Transcription Factors	5. General coactivators involved elongation	DSIF	Spt4	PF10_0293	15179	9.23	DSIF::SPT4	1
I. General Transcription Factors	5. General coactivators involved elongation	DSIF		PFF0535c	149368	6.78	DSIF::SPT5	1
I. General Transcription Factors	5. General coactivators involved elongation	SPT6		PF14_0059	338383	4.89	SPT6	1
I. General Transcription Factors	5. General coactivators involved elongation	TFIIS	TFSII_M	PF07_0057	47353	8.11	TFIIS	1
II. Chromatin-related Factors	1. Histones		Histone	PFC0920w	16454	11.36	Histone H2A	5	Cary et al. 1994; Longhurst and Holder 1997; Miao et al. 2006
II. Chromatin-related Factors	1. Histones		Histone	PFF0860c	14123	10.95	Histone H2A	5	Cary et al. 1994; Longhurst and Holder 1997; Miao et al. 2006
II. Chromatin-related Factors	1. Histones		Histone	PF07_0054	13763	11.48	Histone H2B	5	Cary et al. 1994; Longhurst and Holder 1997; Miao et al. 2006
II. Chromatin-related Factors	1. Histones		Histone	PF11_0062	13125	10.96	Histone H2B	5	Cary et al. 1994; Longhurst and Holder 1997; Miao et al. 2006
II. Chromatin-related Factors	1. Histones		Histone	PF13_0185	19628	11.31	Histone H3	5	Cary et al. 1994; Longhurst and Holder 1997; Miao et al. 2006
II. Chromatin-related Factors	1. Histones		Histone	PFF0510w	15446	11.71	histone H3	5	Cary et al. 1994; Longhurst and Holder 1997; Miao et al. 2006
II. Chromatin-related Factors	1. Histones		Histone	PFF0865w	15441	11.74	Histone H3	5	Cary et al. 1994; Longhurst and Holder 1997; Miao et al. 2006
II. Chromatin-related Factors	1. Histones		Histone	PF11_0061	11456	11.8	Histone H4	5	Cary et al. 1994; Longhurst and Holder 1997; Miao et al. 2006, Przyborski et al. 2003
II. Chromatin-related Factors	2. Chromatin structuration		Bromo	PF10_0328	55938	5.34	bromodomain protein	1
II. Chromatin-related Factors	2. Chromatin structuration		Bromo	PF14_0724	85804	7.18	bromodomain protein	1
II. Chromatin-related Factors	2. Chromatin structuration		Bromo	PFA0510w	268210	6.12	bromodomain protein	+
II. Chromatin-related Factors	2. Chromatin structuration		Bromo	PFL0635c	125451	9.63	bromodomain protein	1
II. Chromatin-related Factors	2. Chromatin structuration		Chromo	PF11_0418	267965	4.6	chromodomain protein	+
II. Chromatin-related Factors	2. Chromatin structuration		Chromo	PFL1005c	31019	10.09	PfHP1 (chromodomain protein)	+	Perez-Toledo et al. 2009
II. Chromatin-related Factors	2. Chromatin structuration		SKIP_SNW	PFB0875c	58124	9.84	Chromatin-binding protein, putative	5
II. Chromatin-related Factors	2. Chromatin structuration	ISW1	SNF2_N	PFF1185w	315623	6.97	ISW1::ISW1 homologue	1
II. Chromatin-related Factors	2. Chromatin structuration	SAGA/SILK	SNF2_N	PF10_0232	381258	6.25	SAGA/SILK::CHD1 homologue	+
II. Chromatin-related Factors	2. Chromatin structuration	SWI/SNF	SNF2_N	PFB0730w	237130	7.29	SWI/SNF::SNF2 homologue	+
II. Chromatin-related Factors	2. Chromatin structuration	SWI/SNF	SNF2_N	PF13_0308	106291	9.08	SWI/SNF::SNF2 like	+
II. Chromatin-related Factors	2. Chromatin structuration	SWR1	SNF2_N	PF08_0048	250073	5.19	SWR1::SWR1	+
II. Chromatin-related Factors	2. Chromatin structuration		SNF2_N	PFF0225w	206431	10.15	DNA helicase	+
II. Chromatin-related Factors	2. Chromatin structuration		SNF2_N	MAL8P1.65	141824	6.48	FUN30 homologue	+
II. Chromatin-related Factors	2. Chromatin structuration		SNF2_N	PF11_0053	167443	6.51	PfSNF2L: chromatin accessibility complex::ISW2 homologue	1
II. Chromatin-related Factors	2. Chromatin structuration		zf-HIT	PFI0590c	52423	6.16	zf-HIT protein	+
II. Chromatin-related Factors	2. Chromatin structuration			PF14_0314	51479	4.5	chromatin assembly factor 1 p55 subunit, putative	5
II. Chromatin-related Factors	2. Chromatin structuration			PFA0520c	50733	4.73	chromatin assembly factor 1 protein WD40 domain, putative	5
II. Chromatin-related Factors	3. Chromatin remodelling	CAF1/NURF/SWI2		PFE0090w	125357	4.64	chromosome assembly factor 1, CAF-1	1
II. Chromatin-related Factors	3. Chromatin remodelling	FACT		PF14_0393	58787	4.31	FACT::POB3	1
II. Chromatin-related Factors	3. Chromatin remodelling	FACT	SPT16	PFE0870w	132683	4.61	FACT::SPT16	1
II. Chromatin-related Factors	3. Chromatin remodelling	SWR1	TIP49 (RuvB-like)	PF08_0100	59596	8.13	SWR1::RVB1 homologue	5
II. Chromatin-related Factors	3. Chromatin remodelling	SWR1	TIP49 (RuvB-like)	PF11_0071	53407	7.14	SWR1::RVB1 homologue	5
II. Chromatin-related Factors	3. Chromatin remodelling	SWR1	TIP49 (RuvB-like)	PF13_0330	54630	5.12	SWR1::RVB2 homologue	+
II. Chromatin-related Factors	3. Chromatin remodelling	SWR1	YL1	PF14_0608	84614	4.68	SWR1::SWC2 homologue	+
II. Chromatin-related Factors	3. Chromatin remodelling	SWR1/NuA4		PFF1385c	46558	9.8	SWR1/NuA4::SWC4 homologue	1
II. Chromatin-related Factors	3. Chromatin remodelling		NAP	PFI0930c	31827	3.95	nucleosome assembly protein (PfB7)	5	Pace et al. 1998; Navadgi et al. 2006; Pace et al. 2006; Gill et al. 2009
II. Chromatin-related Factors	3. Chromatin remodelling		NAP	PFL0185c	41997	4.63	nucleosome assembly protein 1	5	Chandra et al. 2005; Navadgi et al. 2006; Gill et al. 2009
II. Chromatin-related Factors	3. Chromatin remodelling		HMG_box	PFL0145c	11331	10.68	PfHMGB1	1, 4	Briquet et al. 2006
II. Chromatin-related Factors	3. Chromatin remodelling		HMG_box	MAL8P1.72	11535	10.66	PfHMGB2	1, 4	Briquet et al. 2006; Gissot et al. 2008
II. Chromatin-related Factors	3. Chromatin remodelling		HMG_box	MAL13P1.290	18955	8.44	PfHMGB4	1, 4	Vaquero'team personal communication
II. Chromatin-related Factors	4. Modifying enzymes			MAL13P1.255	66042	9.88	adenine-specific methylase	5
II. Chromatin-related Factors	4. Modifying enzymes	NuA4	zf-C2H2	PF11_0192	71135	6.14	HAT, NuA4::ESA1	1
II. Chromatin-related Factors	4. Modifying enzymes	ADA/SAGA	Bromo/Acetyltransf_1	PF08_0034	173514	6.77	HAT, ADA/SAGA::GCN5	1	Fan et al. 2004a; Cui et al. 2007a; Cui et al. 2007b; Cui et al. 2008b
II. Chromatin-related Factors	4. Modifying enzymes	HAT	Acetyltransf_1	MAL8P1.200	26304	4.78	HAT, histone acetyl transferase	5	Montiel-Condado et al. 2005
II. Chromatin-related Factors	4. Modifying enzymes	HAT	Acetyltransf_1	PF10_0036	17935	8.77	HAT, histone acetyl transferase	5
II. Chromatin-related Factors	4. Modifying enzymes	HAT	Acetyltransf_1	PF13_0131	42596	9.25	HAT, histone acetyl transferase	5
II. Chromatin-related Factors	4. Modifying enzymes	HAT	Acetyltransf_1	PF14_0350	64656	8.34	HAT, histone acetyl transferase	5
II. Chromatin-related Factors	4. Modifying enzymes	HAT	Acetyltransf_1	PFA0465c	18230	5.24	HAT, histone acetyl transferase	5
II. Chromatin-related Factors	4. Modifying enzymes	HAT	Acetyltransf_1	PFF1405c	35412	9.67	HAT, histone acetyl transferase	+
II. Chromatin-related Factors	4. Modifying enzymes	HDAC	Hist_deacetyl	PF10_0078	282230	9.27	HDAC, Histone deacetylase	1
II. Chromatin-related Factors	4. Modifying enzymes	HDAC	Hist_deacetyl	PF14_0690	268987	9.35	HDAC, Histone deacetylase	1
II. Chromatin-related Factors	4. Modifying enzymes	HDAC	Hist_deacetyl	PFI1260c	51376	6.31	HDAC, Histone deacetylase	1	Joshi et al. 1999; Andrews et al. 2000; Montiel-Condado et al. 2005
II. Chromatin-related Factors	4. Modifying enzymes	SIR2	SIR2	PF13_0152	30345	8.68	HDAC, SIR2 family	1	Duraisingh et al. 2005; Freitas-Junior et al. 2005; Chakrabarty et al. 2008; Prusty et al. 2008; Lopez-Rubio et al. 2009
II. Chromatin-related Factors	4. Modifying enzymes	SIR2	SIR2	PF14_0489	154721	8.04	HDAC, SIR2 family	1	Lopez-Rubio et al. 2009
II. Chromatin-related Factors	4. Modifying enzymes		JmjN/JmjC/JmjC/zf-C5HC2	MAL8P1.111	149451	8.16	histone demethylase JHD2	1	Cui et al. 2008a
II. Chromatin-related Factors	4. Modifying enzymes	SAGA/NuA4		MAL13P1.19	1111804	9.34	SAGA/NuA4::TRA1	+
II. Chromatin-related Factors	4. Modifying enzymes		SET	MAL13P1.122	300717	7.43	SET domain protein	1	Cui et al. 2008a
II. Chromatin-related Factors	4. Modifying enzymes		SET	PF08_0012	283552	8.3	SET domain protein	1	Cui et al. 2008a
II. Chromatin-related Factors	4. Modifying enzymes		SET	PF11_0160	96434	4.35	SET domain protein	1	Cui et al. 2008a
II. Chromatin-related Factors	4. Modifying enzymes		SET	PFD0190w	142740	8.56	SET domain protein	1	Cui et al. 2008a
II. Chromatin-related Factors	4. Modifying enzymes		SET, PHD, Bromo	PFF1440w	797042	8.77	SET domain protein	1	Cui et al. 2008a
II. Chromatin-related Factors	4. Modifying enzymes		Histone methyltransferase, PBCV	PFL0690c	20663	9.51	SET histone-lysine N-methyltransferase, putative	1	Cui et al. 2008a
II. Chromatin-related Factors	4. Modifying enzymes	SIN3-repressing complex	SAP18	MAL7P1.37	88443	10.2	SIN3-repressing complex::p18	1	Silverstein and Ekwall 2005
II. Chromatin-related Factors	4. Modifying enzymes	SWR1/NuA4	YEATS	MAL8P1.131	27367	6.62	SWR1/NuA4::YAF9 homologue	1
III. Specific Trancription Factors	0 SC. Apicomplexan specifc AP2		ApiAP2	PF13_0026	40014	10.71	ApiAP2 developmental TF	3
III. Specific Trancription Factors	0 SC. Apicomplexan specifc AP2		ApiAP2	PF14_0271	140485	5.38	ApiAP2 developmental TF	3
III. Specific Trancription Factors	0 SC. Apicomplexan specifc AP2		ApiAP2	PFF0550w	34304	9.89	ApiAP2 developmental TF	3
III. Specific Trancription Factors	0 SC. Apicomplexan specifc AP2		ApiAP2	MAL8P1.153	299296	8.5	ApiAP2 developmental TF (Early Schizonte)	3
III. Specific Trancription Factors	0 SC. Apicomplexan specifc AP2		ApiAP2	PF11_0163	27908	10.03	ApiAP2 developmental TF (Early Schizonte)	3
III. Specific Trancription Factors	0 SC. Apicomplexan specifc AP2		ApiAP2	PF14_0533	161511	9.26	ApiAP2 developmental TF (Early Schizonte)	3
III. Specific Trancription Factors	0 SC. Apicomplexan specifc AP2		ApiAP2	PFE0840c	276427	5.52	ApiAP2 developmental TF (Early Schizonte)	3
III. Specific Trancription Factors	0 SC. Apicomplexan specifc AP2		ApiAP2	PFF0200c	229629	6.07	ApiAP2 developmental TF (Early Schizonte)	3	De Silva et al. 2008
III. Specific Trancription Factors	0 SC. Apicomplexan specifc AP2		ApiAP2	PFF0670w	483833	6.06	ApiAP2 developmental TF (Early Schizonte)	3
III. Specific Trancription Factors	0 SC. Apicomplexan specifc AP2		ApiAP2	PF13_0097	310747	4.89	ApiAP2 developmental TF (multiple stages)	3
III. Specific Trancription Factors	0 SC. Apicomplexan specifc AP2		ApiAP2	PFD0200c	271092	8.47	ApiAP2 developmental TF (multiple stages)	3
III. Specific Trancription Factors	0 SC. Apicomplexan specifc AP2		ApiAP2	PF07_0126	155133	4.71	ApiAP2 developmental TF (Ring)	3
III. Specific Trancription Factors	0 SC. Apicomplexan specifc AP2		ApiAP2	PF14_0079	200798	5.49	ApiAP2 developmental TF (Ring)	3
III. Specific Trancription Factors	0 SC. Apicomplexan specifc AP2		ApiAP2	PF14_0633	92095	8.57	ApiAP2 developmental TF (Ring)	3	De Silva et al. 2008
III. Specific Trancription Factors	0 SC. Apicomplexan specifc AP2		ApiAP2	PFF1100c	241814	9.24	ApiAP2 developmental TF (Ring)	3
III. Specific Trancription Factors	0 SC. Apicomplexan specifc AP2		ApiAP2	PF11_0091	206876	5.86	ApiAP2 developmental TF (Schizonte)	3
III. Specific Trancription Factors	0 SC. Apicomplexan specifc AP2		ApiAP2	PF11_0404	309446	6.12	ApiAP2 developmental TF (Schizonte)	3
III. Specific Trancription Factors	0 SC. Apicomplexan specifc AP2		ApiAP2	PF11_0442	186132	4.9	ApiAP2 developmental TF (Schizonte)	3	Yuda et al. 2009
III. Specific Trancription Factors	0 SC. Apicomplexan specifc AP2		ApiAP2	PF13_0235	455999	5.88	ApiAP2 developmental TF (Schizonte)	3
III. Specific Trancription Factors	0 SC. Apicomplexan specifc AP2		ApiAP2	PFD0985w	400173	5.77	ApiAP2 developmental TF (Schizonte)	3
III. Specific Trancription Factors	0 SC. Apicomplexan specifc AP2		ApiAP2	PFL1085w	284068	8.66	ApiAP2 developmental TF (Schizonte)	3
III. Specific Trancription Factors	0 SC. Apicomplexan specifc AP2		ApiAP2	PF10_0075	182668	6.18	ApiAP2 developmental TF (Trophozoite)	3
III. Specific Trancription Factors	0 SC. Apicomplexan specifc AP2		ApiAP2	PF13_0267	61684	9.8	ApiAP2 developmental TF (Trophozoite)	+
III. Specific Trancription Factors	0 SC. Apicomplexan specifc AP2		ApiAP2	PF14_0471	84433	7.43	ApiAP2 developmental TF (Trophozoite)	3
III. Specific Trancription Factors	0 SC. Apicomplexan specifc AP2		ApiAP2	PFI1665w	24597	10.52	ApiAP2 developmental TF (Trophozoite)	3
III. Specific Trancription Factors	0 SC. Apicomplexan specifc AP2		ApiAP2	PFL1075w	301914	7.31	ApiAP2 developmental TF (Trophozoite)	3
III. Specific Trancription Factors	0 SC. Apicomplexan specifc AP2		ApiAP2	PFL1900w	299385	6.24	ApiAP2 developmental TF (Trophozoite)	3
III. Specific Trancription Factors	2 SC. Zinc finger		Bbox	MAL13P1.37	105385	6.4	Bbox protein	+
III. Specific Trancription Factors	2 SC. Zinc finger		Bbox	PF14_0383	154203	7.85	Bbox protein	+
III. Specific Trancription Factors	2 SC. Zinc finger		Bbox	PFC0345w	202147	8.26	Bbox protein	+
III. Specific Trancription Factors	2 SC. Zinc finger		Bbox	PFE0895c	63579	6.73	Bbox protein	1
III. Specific Trancription Factors	2 SC. Zinc finger		zf-MYND	PF07_0124	96830	8.69	MYND finger domain protein	+
III. Specific Trancription Factors	2 SC. Zinc finger		zf-MYND	PFF0105w	29441	5.53	MYND finger domain protein	1
III. Specific Trancription Factors	2 SC. Zinc finger		zf-MYND	PFF0350w	57438	6.27	MYND finger domain protein	1
III. Specific Trancription Factors	2 SC. Zinc finger		zf-C2H2	PF10_0091	41330	9.67	zf-C2H2 protein	1
III. Specific Trancription Factors	2 SC. Zinc finger		zf-C2H2	PF14_0479	220400	8.92	zf-C2H2 protein	+
III. Specific Trancription Factors	2 SC. Zinc finger		zf-C2H2	PF14_0559	139591	7	zf-C2H2 protein	+
III. Specific Trancription Factors	2 SC. Zinc finger		zf-C2H2	PF14_0612	11414	9.1	zf-C2H2 protein	+
III. Specific Trancription Factors	2 SC. Zinc finger		zf-C2H2	PF14_0657	97346	7.12	zf-C2H2 protein	+
III. Specific Trancription Factors	2 SC. Zinc finger		zf-C2H2	PF14_0707	101284	8.76	zf-C2H2 protein	+
III. Specific Trancription Factors	2 SC. Zinc finger		zf-C2H2	PFC0690c	41984	8.09	zf-C2H2 protein	1
III. Specific Trancription Factors	2 SC. Zinc finger		zf-C2H2	PFD0375w	142869	5.3	zf-C2H2 protein	+
III. Specific Trancription Factors	2 SC. Zinc finger		zf-C2H2	PFD0485w	68533	9.42	zf-C2H2 protein	+
III. Specific Trancription Factors	2 SC. Zinc finger		zf-C2H2	PFL0455c	103009	9.87	zf-C2H2 protein	+
III. Specific Trancription Factors	2 SC. Zinc finger		zf-C2H2	PFL0465c	170854	9.02	zf-C2H2 protein	1
III. Specific Trancription Factors	2 SC. Zinc finger		zf-C2H2	PFL2075c	28875	9.5	zf-C2H2 protein	+
III. Specific Trancription Factors	2 SC. Zinc finger		zf-C3HC4	PFI0470w	120062	6.72	zf-C3HC4 protein	1
III. Specific Trancription Factors	2 SC. Zinc finger		zf-C3HC4	PFL0275w	204853	6.3	zf-C3HC4 protein	1
III. Specific Trancription Factors	2 SC. Zinc finger		zf-CCCH	MAL8P1.70	61303	8.51	zf-CCCH protein	5
III. Specific Trancription Factors	2 SC. Zinc finger		zf-CCCH	PF10_0083	43992	6.91	zf-CCCH protein	1
III. Specific Trancription Factors	2 SC. Zinc finger		zf-CCCH	PF10_0186	207509	5.04	zf-CCCH protein	1
III. Specific Trancription Factors	2 SC. Zinc finger		zf-CCCH	PF11_0357	203988	9.45	zf-CCCH protein	1
III. Specific Trancription Factors	2 SC. Zinc finger		zf-CCCH	PF13_0314	118300	6.67	zf-CCCH protein	1
III. Specific Trancription Factors	2 SC. Zinc finger		zf-CCCH	PF14_0236	211752	6	zf-CCCH protein	1
III. Specific Trancription Factors	2 SC. Zinc finger		zf-CCCH	PF14_0416	48092	8.4	zf-CCCH protein	1
III. Specific Trancription Factors	2 SC. Zinc finger		zf-CCCH	PF14_0610	39929	9.32	zf-CCCH protein	1
III. Specific Trancription Factors	2 SC. Zinc finger		zf-CCCH	PF14_0652	99730	5.15	zf-CCCH protein	1
III. Specific Trancription Factors	2 SC. Zinc finger		zf-CCCH	PFE1145w	185290	6.14	zf-CCCH protein	1
III. Specific Trancription Factors	2 SC. Zinc finger		zf-CCCH	PFE1245w	80283	7.55	zf-CCCH protein	+
III. Specific Trancription Factors	2 SC. Zinc finger		zf-CCCH	PFF0095c	165401	7.73	zf-CCCH protein	1
III. Specific Trancription Factors	2 SC. Zinc finger		zf-CCCH	PFI0325c	96862	7.11	zf-CCCH protein	1
III. Specific Trancription Factors	2 SC. Zinc finger		zf-CCCH	PFI1335w	186027	5.58	zf-CCCH protein	1
III. Specific Trancription Factors	2 SC. Zinc finger		zf-CCCH	PFL0510c	118381	6.09	zf-CCCH protein	1
III. Specific Trancription Factors	2 SC. Zinc finger		zf-CCCH	PF11_0200	35310	7.12	U2 snRNP auxiliary factor, small subunit, putative	1
III. Specific Trancription Factors	3 SC. Helix Turn Helix	ADA/SAGA/SILK	Myb	PF10_0143	300258	8.95	ADA/SAGA/SILK::ADA2	1, 4	Fan et al. 2004a, 2004b
III. Specific Trancription Factors	3 SC. Helix Turn Helix	SWIRM	Myb	PFL1215c	138145	6.3	SWIR	1, 4
III. Specific Trancription Factors	3 SC. Helix Turn Helix		Myb	PFL0290w	267022	6.66	Chromatin binding, PfHMGB3	1, 4
III. Specific Trancription Factors	3 SC. Helix Turn Helix		Myb	PF11_0241	292912	9.74	DNA binding	1, 4
III. Specific Trancription Factors	3 SC. Helix Turn Helix		Myb	PF13_0088	49993	8.94	PfMyb1	1, 4	Boschet et al. 2004 Gissot et al. 2005
III. Specific Trancription Factors	3 SC. Helix Turn Helix		Myb	PF10_0327	108412	6.53	PfMyb2: cdc5	1, 4	Vaquero & Coetzer personal communication
III. Specific Trancription Factors	3 SC. Helix Turn Helix		Myb	PFL0815w	111066	8.98	zuotin-related factor 1 (m-phase phosphoprotein 11)	1, 4
III. Specific Trancription Factors	3 SC. Helix Turn Helix		Homeobox	PF13_0054	37335	9.27	transcription factor, putative	5
III. Specific Trancription Factors	4 SC. beta-Scaffold Factors with Minor Groove Contacts		CSD	PFA0470c	17990	9.83	Cold-shock protein	1
IV.TAP partners			Calcineurin-like phosphoesterase	PF08_0129	70076	4.61	Calcineurine::protein phosphatase 3 catalytic subunit	+
IV.TAP partners			efhand	PF14_0492	20427	4.44	Calcineurine::protein phosphatase 3 regulatory subunit	1
IV.TAP partners			BSD	PFD1095w	16582	5.84	BSD-domain protein	5
IV.TAP partners			BSD	PFI0730w	84018	4.58	BSD-domain protein	5
IV.TAP partners			Yippee	PFI1255w	14765	6.34	homologue to Yippee like MOH1	+
IV.TAP partners			PHD	PF10_0079	453011	8.71	PHD domain protein	1
IV.TAP partners			PHD	PF11_0429	43699	5.43	PHD domain protein	+
IV.TAP partners			PHD	PFL1010c	271072	6	PHD domain protein	+
IV.TAP partners			PHD	PFL1905w	24215	7.92	PHD domain protein	+
IV.TAP partners			RRM_1	PFF0760w	18853	9.91	Transcriptional co-activator ALY	1
References of publications reporting TAPs annotation:
+ : Bischoff and Vaquero additional annotation
1 : Coulson RM, Hall N, Ouzounis CA (2004). Comparative genomics of transcriptional control in the human malaria parasite Plasmodium falciparum. Genome Res 14(8): 1548-1554
2 : Callebaut I, Prat K, Meurice E, Mornon JP, Tomavo S (2005) Prediction of the general transcription factors associated with RNA polymerase II in Plasmodium falciparum: conserved features and differences relative to other eukaryotes. BMC Genomics 6: 100.
3 : Balaji S, Babu MM, Iyer LM, Aravind L (2005) Discovery of the principal specific transcription factors of Apicomplexa and their implication for the evolution of the AP2-integrase DNA binding domains. Nucleic Acids Res 33(13): 3994-4006.
4 : Vaquero's team annotation
5 : PlasmoDB
References of representative publications (not exhaustive) reporting molecular and functional validation of the more studied factors.
Andrews KT, Walduck A, Kelso MJ, Fairlie DP, Saul A et al. (2000) Anti-malarial effect of histone deacetylation inhibitors and mammalian tumour cytodifferentiating agents. Int J Parasitol 30(6): 761-768.
Boschet C, Gissot M, Briquet S, Hamid Z, Claudel-Renard C et al. (2004) Characterization of PfMyb1 transcription factor during erythrocytic development of 3D7 and F12 Plasmodium falciparum clones. Mol Biochem Parasitol 138(1): 159-163.
Briquet S, Boschet C, Gissot M, Tissandie E, Sevilla E et al. (2006) High-mobility-group box nuclear factors of Plasmodium falciparum. Eukaryot Cell 5(4): 672-682.
Buendia-Orozco J, Guerrero A, Pastor N (2005) Model of the TBP-TFIIB complex from Plasmodium falciparum: interface analysis and perspectives as a new target for antimalarial design. Arch Med Res 36(4): 317-330.
Cary C, Lamont D, Dalton JP, Doerig C (1994) Plasmodium falciparum chromatin: nucleosomal organisation and histone-like proteins. Parasitol Res 80(3): 255-258.
Chakrabarty SP, Saikumari YK, Bopanna MP, Balaram H (2008) Biochemical characterization of Plasmodium falciparum Sir2, a NAD+-dependent deacetylase. Mol Biochem Parasitol 158(2): 139-151.
Chandra BR, Olivieri A, Silvestrini F, Alano P, Sharma A (2005) Biochemical characterization of the two nucleosome assembly proteins from Plasmodium falciparum. Mol Biochem Parasitol 142(2): 237-247.
Cui L, Miao J, Cui L (2007a) Cytotoxic effect of curcumin on malaria parasite Plasmodium falciparum: inhibition of histone acetylation and generation of reactive oxygen species. Antimicrob Agents Chemother 51(2): 488-494.
Cui L, Fan Q, Cui L, Miao J (2008a) Histone lysine methyltransferases and demethylases in Plasmodium falciparum. Int J Parasitol 38(10): 1083-1097.
Cui L, Miao J, Furuya T, Li X, Su XZ et al. (2007b) PfGCN5-mediated histone H3 acetylation plays a key role in gene expression in Plasmodium falciparum. Eukaryot Cell 6(7): 1219-1227.
Cui L, Miao J, Furuya T, Fan Q, Li X et al. (2008b) Histone acetyltransferase inhibitor anacardic acid causes changes in global gene expression during in vitro Plasmodium falciparum development. Eukaryot Cell 7(7): 1200-1210.
De Silva EK, Gehrke AR, Olszewski K, Leon I, Chahal JS et al. (2008) Specific DNA-binding by apicomplexan AP2 transcription factors. Proc Natl Acad Sci U S A 105(24): 8393-8398.
Denissov S, van Driel M, Voit R, Hekkelman M, Hulsen T et al. (2007) Identification of novel functional TBP-binding sites and general factor repertoires. Embo J 26(4): 944-954.
Duraisingh MT, Voss TS, Marty AJ, Duffy MF, Good RT et al. (2005) Heterochromatin silencing and locus repositioning linked to regulation of virulence genes in Plasmodium falciparum. Cell 121(1): 13-24.
Fan Q, An L, Cui L (2004a) Plasmodium falciparum histone acetyltransferase, a yeast GCN5 homologue involved in chromatin remodeling. Eukaryot Cell 3(2): 264-276.
Fan Q, An L, Cui L (2004b) PfADA2, a Plasmodium falciparum homologue of the transcriptional coactivator ADA2 and its in vivo association with the histone acetyltransferase PfGCN5. Gene 336(2): 251-261.
Freitas-Junior LH, Hernandez-Rivas R, Ralph SA, Montiel-Condado D, Ruvalcaba-Salazar OK et al. (2005) Telomeric heterochromatin propagation and histone acetylation control mutually exclusive expression of antigenic variation genes in malaria parasites. Cell 121(1): 25-36.
Gill J, Yogavel M, Kumar A, Belrhali H, Jain SK et al. (2009) Crystal structure of malaria parasite nucleosome assembly protein (NAP): distinct modes of protein localization and histone recognition. J Biol Chem.
Gissot M, Briquet S, Refour P, Boschet C, Vaquero C (2005) PfMyb1, a Plasmodium falciparum transcription factor, is required for intra-erythrocytic growth and controls key genes for cell cycle regulation. J Mol Biol 346(1): 29-42.
Gissot M, Ting LM, Daly TM, Bergman LW, Sinnis P et al. (2008) High mobility group protein HMGB2 is a critical regulator of plasmodium oocyst development. J Biol Chem 283(25): 17030-17038.
Gopalakrishnan AM, Nyindodo LA, Ross Fergus M, Lopez-Estrano C (2009) Plasmodium falciparum: Preinitiation complex occupancy of active and inactive promoters during erythrocytic stage. Exp Parasitol 121(1): 46-54.
Joshi MB, Lin DT, Chiang PH, Goldman ND, Fujioka H et al. (1999) Molecular cloning and nuclear localization of a histone deacetylase homologue in Plasmodium falciparum. Mol Biochem Parasitol 99(1): 11-19.
Longhurst HJ, Holder AA (1997) The histones of Plasmodium falciparum: identification, purification and a possible role in the pathology of malaria. Parasitology 114 ( Pt 5): 413-419.
Lopez-Rubio JJ, Mancio-Silva L, Scherf A (2009) Genome-wide analysis of heterochromatin associates clonally variant gene regulation with perinuclear repressive centers in malaria parasites. Cell Host Microbe 5(2): 179-190.
McAndrew MB, Read M, Sims PF, Hyde JE (1993) Characterisation of the gene encoding an unusually divergent TATA-binding protein (TBP) from the extremely A+T-rich human malaria parasite Plasmodium falciparum. Gene 124(2): 165-171.
Miao J, Fan Q, Cui L, Li J, Li J et al. (2006) The malaria parasite Plasmodium falciparum histones: organization, expression, and acetylation. Gene 369: 53-65.
Montiel-Condado D, Romero-Ramirez H, Ramirez-Estudillo C, Santos-Argumedo L, Hernandez-Rivas R (2005) Preparation and characterization of a monoclonal antibody specific to histone acetyltransferase from Plasmodium falciparum. Hybridoma (Larchmt) 24(2): 106-111.
Navadgi VM, Chandra BR, Mishra PC, Sharma A (2006) The two Plasmodium falciparum nucleosome assembly proteins play distinct roles in histone transport and chromatin assembly. J Biol Chem 281(25): 16978-16984.
Pace T, Birago C, Janse CJ, Picci L, Ponzi M (1998) Developmental regulation of a Plasmodium gene involves the generation of stage-specific 5' untranslated sequences. Mol Biochem Parasitol 97(1-2): 45-53.
Pace T, Olivieri A, Sanchez M, Albanesi V, Picci L et al. (2006) Set regulation in asexual and sexual Plasmodium parasites reveals a novel mechanism of stage-specific expression. Mol Microbiol 60(4): 870-882.
Perez-Toledo K, Rojas-Meza AP, Mancio-Silva L, Hernandez-Cuevas NA, Delgadillo DM et al. (2009) Plasmodium falciparum heterochromatin protein 1 binds to tri-methylated histone 3 lysine 9 and is linked to mutually exclusive expression of var genes. Nucleic Acids Res.
Prusty D, Mehra P, Srivastava S, Shivange AV, Gupta A et al. (2008) Nicotinamide inhibits Plasmodium falciparum Sir2 activity in vitro and parasite growth. FEMS Microbiol Lett 282(2): 266-272.
Przyborski JM, Bartels K, Lanzer M, Andrews KT (2003) The histone H4 gene of Plasmodium falciparum is developmentally transcribed in asexual parasites. Parasitol Res 90(5): 387-389.
Ruvalcaba-Salazar OK, del Carmen Ramirez-Estudillo M, Montiel-Condado D, Recillas-Targa F, Vargas M et al. (2005) Recombinant and native Plasmodium falciparum TATA-binding-protein binds to a specific TATA box element in promoter regions. Mol Biochem Parasitol 140(2): 183-196.
Silverstein RA, Ekwall K (2005) Sin3: a flexible regulator of global gene expression and genome stability. Curr Genet 47(1): 1-17.
Yuda M, Iwanaga S, Shigenobu S, Mair GR, Janse CJ et al. (2009) Identification of a transcription factor in the mosquito-invasive stage of malaria parasites. Mol Microbiol 71(6): 1402-1414.
