# Supplementary material for: In silico and biological survey of transcription-associated proteins implicated in the transcriptional machinery during the erythrocytic development of Plasmodium falciparum
Source: BMC Genomics. 2010 Jan 15;11:34. doi: 10.1186/1471-2164-11-34 (PMC2821373; doi:10.1186/1471-2164-11-34)
Supplement: Additional file 6 — List of 109 Pfam HMM profiles used for annotation of the 202 TAP. [file 1471-2164-11-34-S6.TXT]

Additional file 6. List of 109 Pfam HMM profiles used for annotation of the 202 TAP


zf-C3HC4, AP2, PHD, zf-CCCH, zf-C2H2, DEAD, ResIII, zf-DHHC, CBFD_NFYB_HMF, Histone, SNF2_N, Myb_DNA-binding, SET, C1_4, HMG_box, zf-B_box, zf-MYND, AT_hook, bZIP_2, Hist_deacetyl, LIM, Rtt106, TAF, zf-HIT, zf-U1, A2L_zn_ribbon, DUF947, FHA, Keratin_B2, Not1, NOT2_3_5, RNA_pol_III_C17, RNA_pol_L, SIR2, TBP, Tfb4, TFIIB_Zn_Ribbon, TFIIF_alpha, TFIIS_M, ZZ, Acetyltransf_1, BSD, bZIP_1, bZIP_Maf, Chromo, CSD, CSE2, CTV_P23, DEAD_2, DNA_RNApol_7kD, ELK, ELM2, HC2, HTH_3, JmjC, JmjN, K-box, KilA-N, Maf1, MAT1, MBF1, MED7, MOZ_SAS, MT-A70, Myc-LZ, NuA4, Occludin_ELL, PhnA_Zn_Ribbon, PLATZ, PPP4R2, Pre-SET, Prim_Zn_Ribbon, PspA_IM30, RNA_pol_A_bac, RNA_pol_A_CTD, RNA_POL_M_15KD, RNA_pol_Rpb4, RNA_pol_Rpb5_C, RNA_pol_Rpb5_N, RNA_pol_Rpb6, RNA_pol_Rpb7_N, RNA_pol_Rpb8, RpoE2, SAP18, SKIP_SNW, SOH1, SPT16, Spt4, Ssl1, SSrecog, SWIRM, TAFII55_N, Tbf5, Tfb2, TFIIA, TFIIB, TFIID_30kDa, TFIIE_alpha, TFIIF_beta, TFIIS, TFIIS_C, TPR_1, TPR_2, Tup_N, YEATS, YL1, zf-C5HC2, zf-CHY, zf-HYPF.
